# Supplementary material for: T. cruzi DNA polymerase beta (Tcpolβ) is phosphorylated in vitro by CK1, CK2 and TcAUK1 leading to the potentiation of its DNA synthesis activity
Source: PLoS Negl Trop Dis. 2021 Jul 14;15(7):e0009588. doi: 10.1371/journal.pntd.0009588 (PMC8312956; doi:10.1371/journal.pntd.0009588)
Supplement: S1 Data — (XLSX) [file pntd.0009588.s009.xlsx]

## Sheet: Dataset Fig.2C
			CK1a	Heparin
				0 ug/ml	1 ug/ml	2 ug/ml	4 ug/ml	10 ug/ml	20 ug/ml
			101.17	150.34	107.85	89.51	80.38	49.77	38.15
			98.9	136.43	115.64	85.23	86.79	51.92	33.62
			99.93	136.77	124.06	82.31	68.19	43.17	31.02

## Sheet: Dataset Fig.2E
				Tcpolb
			CK1 (20 pmol)	50 ng	100 ng	200 ng
			87.4432	161.166	196.411	261.816
			109.696	177.535	233.362	241.135
			102.861	175.364	209.475	249.986

## Sheet: Dataset Fig.3C
		+	DMSO	TBB
				50 ng	100 ng	200 ng	100 ng	200 ng
		100.97	102.145	110.237	114.632	100.005	107.641	98.6878
		105.593	101.757	118.386	123.081	98.4433	111.703	94.6472
		93.4365	98.2937	107.578	124.213	95.5658	112.58	98.0937

## Sheet: Dataset Fig.3D
		Hyb	TcCK2a	TcCK2b
			20 pmol	8 pmol	16 pmol	32 pmol
		100	9.09055	20.8715	27.0235	67.4496
		100	7.54008	17.7821	23.2965	55.4908
		100	8.76268	18.2694	23.9616	64.3056

## Sheet: Dataset Fig.4C
		TcAURKA	Tcpolb
		20 pmol	0 ng	25 ng	50 ng	100 ng
		112.898	146.635	229.631	302.618	322.149
		110.62	128.458	230.745	297.841	303.589
		76.4821	113.063	234.041	300.92	300.042

## Sheet: Dataset Fig.5
		5B
		TcCK1a	DMSO	D4476
		20 pmol		0,5 uM	1 uM
		72.2406	106.575	97.4066	14.206
		74.91	89.7676	93.0199	18.3961
		75.4303	103.658	99.6391	17.8514
		5D
		TcAURKA	DMSO	SNS314
		20 pmol		3 nM	6 nM	12 nM	24 nM	48 nM	96 nM
		49.6587	101.545	95.0275	100.036	79.4496	80.9255	34.8815	18.0968
		50.9391	100.684	94.0124	98.706	80.4296	75.9071	35.8913	20.3473
		47.1483	97.7709	88.3863	99.2069	70.4894	81.4629	26.292	16.2491
		5F
		TcCk2	Heparin
		20 pmol	0,1 ug/ml	0,4 ug/ml	0,8 ug/ml
		100	100.9	39.3	18.6
		101	105.2	42.9	15.4
		100	100	39.9	14

## Sheet: Dataset Fig.6
		6A
		Control CK1	CK1 10ul	CK1 20ul	Control CK2	CK2 10 ul	CK2 20 ul	Control AUR	AUR 10 ul	AUR 20 ul
		100	1046.19	1232.99	100	937.83	3157.04	100	405.99	700.754
		100	1106.18	1370.52	100	1210.29	4343.62	100	416.439	696.765
		100	1409.93	1543.4	100	1104.9	4093.1	100	464.861	795.64
		6C
		Control CK1	CK1 10ul	CK1 20ul	Control CK2	CK2 10 ul	CK2 20 ul	Control AUR	AUR 10 ul	AUR 20 ul
		100	60.6976	147.804	100	174.745	213.943	100	506.459	913.863
		100	83.0615	168.365	100	192.36	216.773	100	333.749	604.722
		100	95.7313	172.758	100	184.923	222.628	100	312.873	521.59
